# Supplementary material for: Polystyrene Nanoplastics Exposure Alters Gut Microbiota and Correlates with Egg Quality Parameters in Chickens
Source: Animals (Basel). 2025 Oct 30;15(21):3154. doi: 10.3390/ani15213154 (PMC12606741; doi:10.3390/ani15213154)
Supplement: Supplementary file 1 [file animals-15-03154-s001.zip]

Archive with 1 entries (1 files):
- animals-3895722-supplementary.pdf
